# Supplementary material for: Moderate evidence for the sex‐dependent effect of poisoning on adult survival in a long‐lived raptor species
Source: Ecol Evol. 2024 Sep 18;14(9):e70295. doi: 10.1002/ece3.70295 (PMC11410563; doi:10.1002/ece3.70295)
Supplement: Supplementary file 1 — Data S1. [file ECE3-14-e70295-s001.zip]

Archive with 3 entries (3 files):
- CODE_CMR_analysis_in_RMark.R
- DATA_capture_histories_for_CMR_analysis.inp
- DATA_covariates_for_CMR_analysis.csv
