# Supplementary material for: Moderate evidence for the sex‐dependent effect of poisoning on adult survival in a long‐lived raptor species
Source: Ecol Evol. 2024 Sep 18;14(9):e70295. doi: 10.1002/ece3.70295 (PMC11410563; doi:10.1002/ece3.70295)
Supplement: Supplementary file 1 — Data S1. [file ECE3-14-e70295-s001.zip › CODE_CMR_analysis_in_RMark.R]

library (RMark)
setwd(dirname(rstudioapi::getActiveDocumentContext()$path))

# Importing covariates - poisoning rate and sampling effort
covariates <- read.csv2("DATA_covariates_for_CMR_analysis.csv", dec=".")
covariates
str(covariates)

poison <- data.frame (time=rep(covariates$Year, 2), group=c(rep("Male", 12),rep("Female", 12)), poison=rep(covariates$Poisoning, 2))
poison

effort <- data.frame (time=rep(covariates$Year, 2), group=c(rep("Male", 12),rep("Female", 12)), effort=rep(covariates$Effort, 2))
effort

# Capture histories input
input <- "DATA_capture_histories_for_CMR_analysis.inp"

# Processing .inp file and creating design data
eagle <- convert.inp(input, group.df=data.frame(sex=c("Male","Female")), use.comments = TRUE)

eagle$sex <- factor(eagle$sex, levels=c("Male", "Female"))

eagle.process <- process.data(eagle, model="CJS", groups="sex", begin.time=2011)
eagle.process

eagle.ddl <- make.design.data(eagle.process)
eagle.ddl

# Adding covariates
eagle.ddl$Phi <- merge_design.covariates(eagle.ddl$Phi, poison, bygroup=TRUE)
eagle.ddl$Phi

eagle.ddl$p <- merge_design.covariates(eagle.ddl$p, effort, bygroup=TRUE)
eagle.ddl$p

# Running models
models <- function()
{
  Phi.dot                     <- list(formula=~1) 
  Phi.sex                     <- list(formula=~sex) 
  Phi.time                    <- list(formula=~time) 
  Phi.poison                  <- list(formula=~poison) 
  Phi.sex.add.time            <- list(formula=~sex+time) 
  Phi.sex.add.poison          <- list(formula=~sex+poison) 
  Phi.sex.poison              <- list(formula=~sex*poison) 
  Phi.sex.time                <- list(formula=~sex*time)

  p.dot                       <- list(formula=~1)
  p.sex                       <- list(formula=~sex)
  p.time                      <- list(formula=~time)
  p.effort                    <- list(formula=~effort)
  p.sex.add.effort            <- list(formula=~sex+effort)
  p.sex.effort                <- list(formula=~sex*effort)
  p.sex.add.time              <- list(formula=~sex+time)
  p.sex.time                  <- list(formula=~sex*time)

  cml <- create.model.list("CJS")
  
  results <- mark.wrapper(cml, data=eagle.process, ddl=eagle.ddl, adjust=TRUE)
  return(results)
}

eagle.results <- models()
eagle.results

# Overdisperson c-hat estimated by RELEASE
(release <- release.gof(eagle.process))
(chat <- release["Total", "Chi.square"] / release["Total", "df"])

# Adjust for estimated overdispersion
eagle.results <- adjust.chat(1.148, eagle.results)
eagle.results

# Exporting to MARK
export.MARK(eagle.process, project="eagle", model=eagle.results, replace=TRUE)
# Parameter count adjustments due to confounded parameters were done manually after exporting to MARK
