# Supplementary material for: Moderate evidence for the sex‐dependent effect of poisoning on adult survival in a long‐lived raptor species
Source: Ecol Evol. 2024 Sep 18;14(9):e70295. doi: 10.1002/ece3.70295 (PMC11410563; doi:10.1002/ece3.70295)
Supplement: Supplementary file 1 — Data S1. [file ECE3-14-e70295-s001.zip › DATA_capture_histories_for_CMR_analysis.inp]

/*Capture histories of breeding eastern imperial eagles (Aquila heliaca), 2011-2022, 619 observations, 208 males (436 presences), 411 females (1276 presences), indirect included (181 out of 1712 presences), 1 0: male, 0 1: female*/
/*ah_0001*/ 011000000000  1 0;
/*ah_0003*/ 100001100000  0 1;
/*ah_0004*/ 010000000000  1 0;
/*ah_0007*/ 010000000000  1 0;
/*ah_0010*/ 010000000000  0 1;
/*ah_0012*/ 000000111000  0 1;
/*ah_0013*/ 000000000010  0 1;
/*ah_0014*/ 110011000000  0 1;
/*ah_0015*/ 000100000000  0 1;
/*ah_0016*/ 010010100000  1 0;
/*ah_0017*/ 111111101100  0 1;
/*ah_0019*/ 011000110001  1 0;
/*ah_0020*/ 011111110000  0 1;
/*ah_0023*/ 010010110000  0 1;
/*ah_0024*/ 000000001100  0 1;
/*ah_0026*/ 101100000000  0 1;
/*ah_0029*/ 000010100000  1 0;
/*ah_0032*/ 000000000001  1 0;
/*ah_0033*/ 000000010000  0 1;
/*ah_0034*/ 000000010100  1 0;
/*ah_0035*/ 000011101101  0 1;
/*ah_0036*/ 000100000000  0 1;
/*ah_0037*/ 000000001111  0 1;
/*ah_0038*/ 010000010000  1 0;
/*ah_0039*/ 010011110100  0 1;
/*ah_0040*/ 000100000000  0 1;
/*ah_0041*/ 000000000001  0 1;
/*ah_0042*/ 000110100101  1 0;
/*ah_0043*/ 101110100000  0 1;
/*ah_0044*/ 011111100101  0 1;
/*ah_0046*/ 000001111001  0 1;
/*ah_0047*/ 000000001110  1 0;
/*ah_0048*/ 000000001000  1 0;
/*ah_0049*/ 001010110000  1 0;
/*ah_0050*/ 001100100001  0 1;
/*ah_0051*/ 011001110000  1 0;
/*ah_0052*/ 010111110010  0 1;
/*ah_0053*/ 100000000000  1 0;
/*ah_0054*/ 000100011100  1 0;
/*ah_0055*/ 100000000000  0 1;
/*ah_0056*/ 000101111001  0 1;
/*ah_0057*/ 000000001000  0 1;
/*ah_0058*/ 000000001000  1 0;
/*ah_0059*/ 000000001100  1 0;
/*ah_0060*/ 000000000001  0 1;
/*ah_0062*/ 000000000001  0 1;
/*ah_0063*/ 001100010000  0 1;
/*ah_0064*/ 100000000000  0 1;
/*ah_0065*/ 000010101101  0 1;
/*ah_0067*/ 000000001001  1 0;
/*ah_0068*/ 000100110101  0 1;
/*ah_0069*/ 000000010000  1 0;
/*ah_0070*/ 000101000000  0 1;
/*ah_0072*/ 000000001000  1 0;
/*ah_0073*/ 000111101111  0 1;
/*ah_0075*/ 000000100000  1 0;
/*ah_0076*/ 000000000001  1 0;
/*ah_0077*/ 000000001010  0 1;
/*ah_0078*/ 000000000100  1 0;
/*ah_0079*/ 000000011001  0 1;
/*ah_0080*/ 000000010101  0 1;
/*ah_0081*/ 000000000001  1 0;
/*ah_0082*/ 000000010000  0 1;
/*ah_0083*/ 000011101100  1 0;
/*ah_0084*/ 000011111011  0 1;
/*ah_0086*/ 000000000100  1 0;
/*ah_0087*/ 000000010101  0 1;
/*ah_0088*/ 000000110111  0 1;
/*ah_0089*/ 000010000000  1 0;
/*ah_0090*/ 000000100000  0 1;
/*ah_0091*/ 000000100000  0 1;
/*ah_0092*/ 000000010010  1 0;
/*ah_0093*/ 000010001000  0 1;
/*ah_0094*/ 000001110000  0 1;
/*ah_0095*/ 000000100000  1 0;
/*ah_0097*/ 000000001000  0 1;
/*ah_0098*/ 000001000000  0 1;
/*ah_0099*/ 000001100000  0 1;
/*ah_0100*/ 000001111001  0 1;
/*ah_0101*/ 000000001000  1 0;
/*ah_0102*/ 000001100000  0 1;
/*ah_0103*/ 000000000001  1 0;
/*ah_0104*/ 000110110010  0 1;
/*ah_0105*/ 000001010010  1 0;
/*ah_0106*/ 000001110000  0 1;
/*ah_0107*/ 000001101010  0 1;
/*ah_0108*/ 000010000000  1 0;
/*ah_0109*/ 000011010000  0 1;
/*ah_0110*/ 010011011111  0 1;
/*ah_0111*/ 000000001010  1 0;
/*ah_0112*/ 000000011100  0 1;
/*ah_0113*/ 000000000011  1 0;
/*ah_0114*/ 000000110001  0 1;
/*ah_0115*/ 001010000000  0 1;
/*ah_0116*/ 000000010000  0 1;
/*ah_0118*/ 001000110100  1 0;
/*ah_0119*/ 001111111110  0 1;
/*ah_0120*/ 010000000000  1 0;
/*ah_0121*/ 011110011000  0 1;
/*ah_0124*/ 110110111100  0 1;
/*ah_0125*/ 010000000000  0 1;
/*ah_0126*/ 000100110000  0 1;
/*ah_0127*/ 000000000001  0 1;
/*ah_0128*/ 000000100000  1 0;
/*ah_0129*/ 000000001000  1 0;
/*ah_0130*/ 010000000000  0 1;
/*ah_0131*/ 000000110000  0 1;
/*ah_0132*/ 000000001000  1 0;
/*ah_0133*/ 000000011000  0 1;
/*ah_0134*/ 000000000001  0 1;
/*ah_0135*/ 000000011100  0 1;
/*ah_0136*/ 000000000010  0 1;
/*ah_0137*/ 000000000001  1 0;
/*ah_0138*/ 000000100000  0 1;
/*ah_0139*/ 000000100010  0 1;
/*ah_0140*/ 000000011000  0 1;
/*ah_0141*/ 000000000001  0 1;
/*ah_0142*/ 000000001000  1 0;
/*ah_0143*/ 000000011001  0 1;
/*ah_0144*/ 101111110000  0 1;
/*ah_0145*/ 000011110110  0 1;
/*ah_0146*/ 000000110000  1 0;
/*ah_0148*/ 110101000000  1 0;
/*ah_0152*/ 110000000000  0 1;
/*ah_0153*/ 001000000000  0 1;
/*ah_0155*/ 000000000001  0 1;
/*ah_0157*/ 100000000000  0 1;
/*ah_0158*/ 000100000000  1 0;
/*ah_0159*/ 010000000000  0 1;
/*ah_0161*/ 000100000000  0 1;
/*ah_0162*/ 000001111000  0 1;
/*ah_0163*/ 000011100000  1 0;
/*ah_0164*/ 000000000001  1 0;
/*ah_0165*/ 000000011110  0 1;
/*ah_0166*/ 000001111000  1 0;
/*ah_0167*/ 000011110001  0 1;
/*ah_0169*/ 000001011001  0 1;
/*ah_0170*/ 000000111000  1 0;
/*ah_0173*/ 111000100000  1 0;
/*ah_0175*/ 111101111000  0 1;
/*ah_0183*/ 010101000100  1 0;
/*ah_0185*/ 111101000101  0 1;
/*ah_0186*/ 000011100000  1 0;
/*ah_0189*/ 001011110000  0 1;
/*ah_0194*/ 100000000000  0 1;
/*ah_0195*/ 000000000010  0 1;
/*ah_0196*/ 111000000000  0 1;
/*ah_0197*/ 000111100111  0 1;
/*ah_0198*/ 111100000000  1 0;
/*ah_0199*/ 100000000000  0 1;
/*ah_0201*/ 001110000000  0 1;
/*ah_0203*/ 000000010001  0 1;
/*ah_0204*/ 001001100100  0 1;
/*ah_0206*/ 000010000000  1 0;
/*ah_0207*/ 000010000010  0 1;
/*ah_0208*/ 100000100000  1 0;
/*ah_0209*/ 100010100000  0 1;
/*ah_0213*/ 001000101100  1 0;
/*ah_0216*/ 000110000000  0 1;
/*ah_0217*/ 000000001100  0 1;
/*ah_0218*/ 100000000000  1 0;
/*ah_0220*/ 000001101000  1 0;
/*ah_0221*/ 001111000000  0 1;
/*ah_0222*/ 000000110000  0 1;
/*ah_0224*/ 100111100000  1 0;
/*ah_0225*/ 101000000000  0 1;
/*ah_0228*/ 000011100000  0 1;
/*ah_0229*/ 000000000010  0 1;
/*ah_0231*/ 000011111111  0 1;
/*ah_0232*/ 000010100100  0 1;
/*ah_0233*/ 000011010101  0 1;
/*ah_0234*/ 000001100000  1 0;
/*ah_0235*/ 000011111111  0 1;
/*ah_0236*/ 000000100010  0 1;
/*ah_0237*/ 000001101011  0 1;
/*ah_0238*/ 000000001000  0 1;
/*ah_0240*/ 000000000101  1 0;
/*ah_0241*/ 000011000000  0 1;
/*ah_0242*/ 000000000001  0 1;
/*ah_0243*/ 000001000000  0 1;
/*ah_0244*/ 000010010000  1 0;
/*ah_0245*/ 000000000100  1 0;
/*ah_0246*/ 000010000000  0 1;
/*ah_0247*/ 000000001000  0 1;
/*ah_0248*/ 000000000001  0 1;
/*ah_0251*/ 000000000101  0 1;
/*ah_0254*/ 000000001011  0 1;
/*ah_0255*/ 000000100000  1 0;
/*ah_0256*/ 000000101001  0 1;
/*ah_0261*/ 111100000000  0 1;
/*ah_0262*/ 000000100000  0 1;
/*ah_0263*/ 000000001100  0 1;
/*ah_0264*/ 000000010100  0 1;
/*ah_0265*/ 000000000001  0 1;
/*ah_0266*/ 010000000000  0 1;
/*ah_0270*/ 000001111111  0 1;
/*ah_0271*/ 000000100000  1 0;
/*ah_0272*/ 010000000000  1 0;
/*ah_0275*/ 000000001000  1 0;
/*ah_0276*/ 000000000111  0 1;
/*ah_0280*/ 011111100001  0 1;
/*ah_0286*/ 000000100001  0 1;
/*ah_0287*/ 000000000100  1 0;
/*ah_0288*/ 101110011000  0 1;
/*ah_0289*/ 000001000000  0 1;
/*ah_0294*/ 001100110001  0 1;
/*ah_0295*/ 000001100101  0 1;
/*ah_0298*/ 100111100000  0 1;
/*ah_0301*/ 100000000000  0 1;
/*ah_0304*/ 000110000000  1 0;
/*ah_0305*/ 000010000000  0 1;
/*ah_0309*/ 000111000000  1 0;
/*ah_0310*/ 000000001001  1 0;
/*ah_0311*/ 100101000000  0 1;
/*ah_0314*/ 000000011001  0 1;
/*ah_0315*/ 111100100100  1 0;
/*ah_0317*/ 010000000000  1 0;
/*ah_0319*/ 100000000000  0 1;
/*ah_0320*/ 101010100000  1 0;
/*ah_0321*/ 101111100101  0 1;
/*ah_0322*/ 000000100111  0 1;
/*ah_0324*/ 110000000000  1 0;
/*ah_0327*/ 111111110001  0 1;
/*ah_0329*/ 100000000000  1 0;
/*ah_0330*/ 000110010000  1 0;
/*ah_0334*/ 001101000000  0 1;
/*ah_0336*/ 001000100000  1 0;
/*ah_0338*/ 101111110000  0 1;
/*ah_0339*/ 011001101001  1 0;
/*ah_0340*/ 001111100000  0 1;
/*ah_0345*/ 111001010111  0 1;
/*ah_0346*/ 000101010100  1 0;
/*ah_0349*/ 000000001101  0 1;
/*ah_0351*/ 001010100000  1 0;
/*ah_0352*/ 111111101000  0 1;
/*ah_0355*/ 000000000011  0 1;
/*ah_0359*/ 100011110000  0 1;
/*ah_0360*/ 100000110000  1 0;
/*ah_0361*/ 111011100001  0 1;
/*ah_0364*/ 101111000000  0 1;
/*ah_0365*/ 000000000011  0 1;
/*ah_0366*/ 101100010000  1 0;
/*ah_0371*/ 001001111000  0 1;
/*ah_0372*/ 101111000110  0 1;
/*ah_0373*/ 111110000000  0 1;
/*ah_0374*/ 000000000101  0 1;
/*ah_0377*/ 000000100000  0 1;
/*ah_0378*/ 000010100100  1 0;
/*ah_0379*/ 000000000001  1 0;
/*ah_0380*/ 000111100100  0 1;
/*ah_0381*/ 000000010101  0 1;
/*ah_0382*/ 000111000000  0 1;
/*ah_0384*/ 000101100000  1 0;
/*ah_0386*/ 000000001100  0 1;
/*ah_0387*/ 000000010100  0 1;
/*ah_0388*/ 000001000000  0 1;
/*ah_0389*/ 000000000100  0 1;
/*ah_0390*/ 000000100000  0 1;
/*ah_0391*/ 000000001100  0 1;
/*ah_0392*/ 000000111001  0 1;
/*ah_0394*/ 100000000000  1 0;
/*ah_0397*/ 011111100100  0 1;
/*ah_0398*/ 100000000000  1 0;
/*ah_0401*/ 111100000000  1 0;
/*ah_0402*/ 110110000000  0 1;
/*ah_0403*/ 100000000000  1 0;
/*ah_0409*/ 010111100100  0 1;
/*ah_0411*/ 110010000000  1 0;
/*ah_0415*/ 100000000000  0 1;
/*ah_0416*/ 000000001000  0 1;
/*ah_0421*/ 000000100000  1 0;
/*ah_0422*/ 000000000001  1 0;
/*ah_0427*/ 000000000100  0 1;
/*ah_0428*/ 000111100000  0 1;
/*ah_0430*/ 000000010000  0 1;
/*ah_0431*/ 001100000000  0 1;
/*ah_0432*/ 000000100000  0 1;
/*ah_0436*/ 001010111001  1 0;
/*ah_0438*/ 000011111000  0 1;
/*ah_0440*/ 000001010001  1 0;
/*ah_0443*/ 100000000000  0 1;
/*ah_0445*/ 000110000010  0 1;
/*ah_0446*/ 000000000101  1 0;
/*ah_0447*/ 100000000000  1 0;
/*ah_0448*/ 001100000101  1 0;
/*ah_0449*/ 111111000000  0 1;
/*ah_0451*/ 110110000000  1 0;
/*ah_0452*/ 101100000000  0 1;
/*ah_0453*/ 000000000100  0 1;
/*ah_0455*/ 100000000000  1 0;
/*ah_0456*/ 001000000000  1 0;
/*ah_0457*/ 000000000001  1 0;
/*ah_0460*/ 010001000110  0 1;
/*ah_0462*/ 001111000010  1 0;
/*ah_0463*/ 101111010001  0 1;
/*ah_0465*/ 000110000000  1 0;
/*ah_0466*/ 000000101000  0 1;
/*ah_0467*/ 000010110000  1 0;
/*ah_0468*/ 111001110010  0 1;
/*ah_0469*/ 101011101100  0 1;
/*ah_0470*/ 100001111000  1 0;
/*ah_0471*/ 010000000000  1 0;
/*ah_0473*/ 111111110010  0 1;
/*ah_0475*/ 010111000100  1 0;
/*ah_0477*/ 000000000110  1 0;
/*ah_0479*/ 000011100010  1 0;
/*ah_0481*/ 111100110001  0 1;
/*ah_0482*/ 000000000101  0 1;
/*ah_0483*/ 000000100000  1 0;
/*ah_0484*/ 111000101011  0 1;
/*ah_0485*/ 000110100000  1 0;
/*ah_0486*/ 100011101000  0 1;
/*ah_0487*/ 000000000100  0 1;
/*ah_0489*/ 010010000000  1 0;
/*ah_0490*/ 000000100000  1 0;
/*ah_0491*/ 110100100010  0 1;
/*ah_0492*/ 011011000000  1 0;
/*ah_0494*/ 001000000001  1 0;
/*ah_0495*/ 000101111000  0 1;
/*ah_0496*/ 000000001001  1 0;
/*ah_0497*/ 000000000010  0 1;
/*ah_0498*/ 000100000000  1 0;
/*ah_0499*/ 100111101000  0 1;
/*ah_0500*/ 111000111000  0 1;
/*ah_0501*/ 110000000000  0 1;
/*ah_0502*/ 001000000000  0 1;
/*ah_0503*/ 000000101000  0 1;
/*ah_0504*/ 000100100100  1 0;
/*ah_0505*/ 100101110110  0 1;
/*ah_0506*/ 000000100000  0 1;
/*ah_0507*/ 000000000001  0 1;
/*ah_0508*/ 111001100110  1 0;
/*ah_0509*/ 111101111101  0 1;
/*ah_0511*/ 000000110100  1 0;
/*ah_0512*/ 101011110101  0 1;
/*ah_0514*/ 000001000100  1 0;
/*ah_0515*/ 000001110111  0 1;
/*ah_0518*/ 100000000000  0 1;
/*ah_0519*/ 000000010001  0 1;
/*ah_0520*/ 001011110000  1 0;
/*ah_0521*/ 101000000000  0 1;
/*ah_0522*/ 000011101000  0 1;
/*ah_0523*/ 000000001010  1 0;
/*ah_0527*/ 100000000000  0 1;
/*ah_0528*/ 000000010000  0 1;
/*ah_0529*/ 000010110100  1 0;
/*ah_0530*/ 000010110100  0 1;
/*ah_0531*/ 000010101110  0 1;
/*ah_0532*/ 000000100000  1 0;
/*ah_0533*/ 000001110100  0 1;
/*ah_0534*/ 000000001000  1 0;
/*ah_0535*/ 000001111100  0 1;
/*ah_0536*/ 000001100000  1 0;
/*ah_0537*/ 000000011101  0 1;
/*ah_0538*/ 000000010100  1 0;
/*ah_0539*/ 000000100000  0 1;
/*ah_0540*/ 000000010000  1 0;
/*ah_0541*/ 001000000000  1 0;
/*ah_0543*/ 000000000101  1 0;
/*ah_0544*/ 000000110010  0 1;
/*ah_0545*/ 000000111110  0 1;
/*ah_0546*/ 000000000001  1 0;
/*ah_0547*/ 000001110110  0 1;
/*ah_0548*/ 000000000100  1 0;
/*ah_0549*/ 000000111111  0 1;
/*ah_0551*/ 000010101100  1 0;
/*ah_0552*/ 001111111010  0 1;
/*ah_0553*/ 000000000110  0 1;
/*ah_0554*/ 000001010000  1 0;
/*ah_0555*/ 000001100000  0 1;
/*ah_0556*/ 000000000001  0 1;
/*ah_0557*/ 001000100000  1 0;
/*ah_0559*/ 011101100010  0 1;
/*ah_0563*/ 000000000001  1 0;
/*ah_0566*/ 101000000001  0 1;
/*ah_0567*/ 000001100000  1 0;
/*ah_0568*/ 000000000001  1 0;
/*ah_0570*/ 111111100100  0 1;
/*ah_0571*/ 000001100000  1 0;
/*ah_0573*/ 100100000001  0 1;
/*ah_0574*/ 001000000000  1 0;
/*ah_0575*/ 100011100000  0 1;
/*ah_0577*/ 000000010100  0 1;
/*ah_0591*/ 000100000000  0 1;
/*ah_0593*/ 000000000010  0 1;
/*ah_0594*/ 000000011000  0 1;
/*ah_0595*/ 000000001000  1 0;
/*ah_0598*/ 010000000000  0 1;
/*ah_0599*/ 000000110000  0 1;
/*ah_0600*/ 000000001000  1 0;
/*ah_0601*/ 000000001100  0 1;
/*ah_0602*/ 000000000110  0 1;
/*ah_0603*/ 000000001000  1 0;
/*ah_0604*/ 001011111001  0 1;
/*ah_0605*/ 000000000010  0 1;
/*ah_0606*/ 010000000000  1 0;
/*ah_0607*/ 100000000000  0 1;
/*ah_0608*/ 000001000000  0 1;
/*ah_0609*/ 000000001111  0 1;
/*ah_0610*/ 000000000001  1 0;
/*ah_0611*/ 000011111110  0 1;
/*ah_0612*/ 000000000100  1 0;
/*ah_0613*/ 000000001100  0 1;
/*ah_0614*/ 000001000000  1 0;
/*ah_0615*/ 010000000000  0 1;
/*ah_0616*/ 000010010110  0 1;
/*ah_0617*/ 000000100000  0 1;
/*ah_0618*/ 000000010000  1 0;
/*ah_0619*/ 000010000000  0 1;
/*ah_0620*/ 000000101011  0 1;
/*ah_0621*/ 000000100001  0 1;
/*ah_0622*/ 000000001000  1 0;
/*ah_0623*/ 000010101010  0 1;
/*ah_0624*/ 000000001000  1 0;
/*ah_0625*/ 000011110010  0 1;
/*ah_0626*/ 000010100000  1 0;
/*ah_0627*/ 000001101110  0 1;
/*ah_0628*/ 000000001110  0 1;
/*ah_0629*/ 000001011011  0 1;
/*ah_0630*/ 000000100000  1 0;
/*ah_0631*/ 000001000000  1 0;
/*ah_0632*/ 000000100000  0 1;
/*ah_0633*/ 000000100000  1 0;
/*ah_0634*/ 000000000101  0 1;
/*ah_0635*/ 000000100000  1 0;
/*ah_0636*/ 000000000010  0 1;
/*ah_0639*/ 000000000010  1 0;
/*ah_0640*/ 000000101000  0 1;
/*ah_0642*/ 000100010000  1 0;
/*ah_0645*/ 000000100010  1 0;
/*ah_0646*/ 100110110101  0 1;
/*ah_0648*/ 000011100100  0 1;
/*ah_0649*/ 000000010001  0 1;
/*ah_0653*/ 111000000000  0 1;
/*ah_0654*/ 001000000000  1 0;
/*ah_0655*/ 100110000000  0 1;
/*ah_0656*/ 000000100000  0 1;
/*ah_0657*/ 000000011011  0 1;
/*ah_0658*/ 000000000110  0 1;
/*ah_0659*/ 110100011001  1 0;
/*ah_0661*/ 111111100000  0 1;
/*ah_0662*/ 001000100000  1 0;
/*ah_0664*/ 000000000110  0 1;
/*ah_0665*/ 010010100010  1 0;
/*ah_0667*/ 111011100000  0 1;
/*ah_0668*/ 000000000100  1 0;
/*ah_0669*/ 000000000010  0 1;
/*ah_0670*/ 000000011000  0 1;
/*ah_0671*/ 000000000101  0 1;
/*ah_0672*/ 001110100000  0 1;
/*ah_0674*/ 000000010010  0 1;
/*ah_0675*/ 000000011110  0 1;
/*ah_0677*/ 100000000000  1 0;
/*ah_0679*/ 010000000000  0 1;
/*ah_0680*/ 000001000010  0 1;
/*ah_0681*/ 000000100000  0 1;
/*ah_0682*/ 000000000001  0 1;
/*ah_0683*/ 111000000000  1 0;
/*ah_0685*/ 111011100000  0 1;
/*ah_0687*/ 011110000001  1 0;
/*ah_0688*/ 101110100000  0 1;
/*ah_0689*/ 000011100000  1 0;
/*ah_0690*/ 111111100000  0 1;
/*ah_0696*/ 000100000000  0 1;
/*ah_0702*/ 000111000000  0 1;
/*ah_0704*/ 000001000000  0 1;
/*ah_0705*/ 000001000000  0 1;
/*ah_0706*/ 001000000000  1 0;
/*ah_0708*/ 110001100000  0 1;
/*ah_0710*/ 000000000001  0 1;
/*ah_0714*/ 111100000000  0 1;
/*ah_0715*/ 000000001000  0 1;
/*ah_0716*/ 000000001000  1 0;
/*ah_0717*/ 000000001010  0 1;
/*ah_0719*/ 000000000100  1 0;
/*ah_0720*/ 000000001011  0 1;
/*ah_0722*/ 000000000111  0 1;
/*ah_0723*/ 000000001000  0 1;
/*ah_0724*/ 000000000100  0 1;
/*ah_0725*/ 000000001111  0 1;
/*ah_0726*/ 000000000100  1 0;
/*ah_0728*/ 000000000010  1 0;
/*ah_0729*/ 000000001101  0 1;
/*ah_0730*/ 000000000100  0 1;
/*ah_0731*/ 000000000100  0 1;
/*ah_0732*/ 000000000110  0 1;
/*ah_0733*/ 000000000110  0 1;
/*ah_0734*/ 000000000100  0 1;
/*ah_0735*/ 000000000111  0 1;
/*ah_0736*/ 000000000100  1 0;
/*ah_0737*/ 000000000011  0 1;
/*ah_0738*/ 000000000100  1 0;
/*ah_0739*/ 000000000111  0 1;
/*ah_0740*/ 000000000100  1 0;
/*ah_0741*/ 000000000101  0 1;
/*ah_0742*/ 000000000100  0 1;
/*ah_0743*/ 000000000101  0 1;
/*ah_0744*/ 000000000100  0 1;
/*ah_0745*/ 000000000100  1 0;
/*ah_0746*/ 000000000001  0 1;
/*ah_0747*/ 000000000100  1 0;
/*ah_0748*/ 000000000001  0 1;
/*ah_0749*/ 000000000001  1 0;
/*ah_0750*/ 000000000111  0 1;
/*ah_0751*/ 000000000100  0 1;
/*ah_0752*/ 000000000001  0 1;
/*ah_0753*/ 000000000010  0 1;
/*ah_0754*/ 000000000101  0 1;
/*ah_0755*/ 000000000011  0 1;
/*ah_0756*/ 000000000010  1 0;
/*ah_0757*/ 000000000011  0 1;
/*ah_0758*/ 000000000010  1 0;
/*ah_0759*/ 000000000010  0 1;
/*ah_0760*/ 000000000001  1 0;
/*ah_0761*/ 000000000010  0 1;
/*ah_0762*/ 000000000010  0 1;
/*ah_0763*/ 000000000100  0 1;
/*ah_0764*/ 000000000010  0 1;
/*ah_0765*/ 000000000010  0 1;
/*ah_0766*/ 000000000010  1 0;
/*ah_0767*/ 000000000001  0 1;
/*ah_0768*/ 000000000010  1 0;
/*ah_0771*/ 000000000010  0 1;
/*ah_0772*/ 000000000011  0 1;
/*ah_0773*/ 000000000010  0 1;
/*ah_0774*/ 000000000010  0 1;
/*ah_0775*/ 000000000010  1 0;
/*ah_0776*/ 000000000100  0 1;
/*ah_0777*/ 000000000010  0 1;
/*ah_0778*/ 000000000010  0 1;
/*ah_0779*/ 000000000001  1 0;
/*ah_0780*/ 000000000011  0 1;
/*ah_0781*/ 000000000010  1 0;
/*ah_0782*/ 000000000001  0 1;
/*ah_0783*/ 000000000011  0 1;
/*ah_0784*/ 000000000011  0 1;
/*ah_0786*/ 000000000010  1 0;
/*ah_0787*/ 000000000001  0 1;
/*ah_0788*/ 000000000010  1 0;
/*ah_0790*/ 000000000010  1 0;
/*ah_0791*/ 000000000010  1 0;
/*ah_0792*/ 000000000010  0 1;
/*ah_0793*/ 000000000010  0 1;
/*ah_0795*/ 000000000001  1 0;
/*ah_0796*/ 000000000001  0 1;
/*ah_0797*/ 000000000001  0 1;
/*ah_0798*/ 000000000001  0 1;
/*ah_0799*/ 000000000001  0 1;
/*ah_0800*/ 000000000001  0 1;
/*ah_0801*/ 000000000001  0 1;
/*ah_0804*/ 000000000001  0 1;
/*ah_0805*/ 000000000001  0 1;
/*ah_0806*/ 000000000001  1 0;
/*ah_0807*/ 000000000001  0 1;
/*ah_0808*/ 000000000001  1 0;
/*ah_0809*/ 000000000001  0 1;
/*ah_0810*/ 000000000001  0 1;
/*ah_0812*/ 000000000001  1 0;
/*ah_0813*/ 000000000001  0 1;
/*ah_0814*/ 000000000001  0 1;
/*ah_0815*/ 000000000001  0 1;
/*ah_0816*/ 000000000001  0 1;
/*ah_0817*/ 000000000001  0 1;
/*ah_0818*/ 000000000001  1 0;
/*ah_0819*/ 000000000001  0 1;
/*ah_0820*/ 000000000001  0 1;
/*ah_0821*/ 000000000001  0 1;
/*ah_0822*/ 000000000001  1 0;
/*ah_0823*/ 000000000001  0 1;
/*ah_0824*/ 000000000001  0 1;
/*ah_0825*/ 000000000001  0 1;
/*ah_0826*/ 000000000001  0 1;
/*ah_0828*/ 000000000001  0 1;
/*ah_0829*/ 000000000001  0 1;
/*ah_0831*/ 000000000001  0 1;
/*ah_p_0003*/ 000000000011  0 1;
/*ah_p_0005*/ 011110001010  0 1;
/*ah_p_0006*/ 001111011101  0 1;
/*ah_p_0013*/ 000001100000  1 0;
/*ah_p_0014*/ 000100100100  1 0;
/*ah_p_0015*/ 111110101010  0 1;
/*ah_p_0016*/ 001000000000  0 1;
/*ah_p_0017*/ 001100110000  1 0;
/*ah_p_0018*/ 100000110011  0 1;
/*ah_p_0020*/ 000000101001  0 1;
/*ah_p_0022*/ 101010010001  0 1;
/*ah_p_0023*/ 100000110010  0 1;
/*ah_p_0025*/ 000000000110  0 1;
/*ah_p_0026*/ 000000000101  0 1;
/*ah_p_0027*/ 000000001111  0 1;
/*ah_p_0028*/ 000000001011  0 1;
/*ah_p_0029*/ 000000001011  0 1;
/*ah_p_0030*/ 101011001010  0 1;
/*ah_p_0031*/ 010000000000  1 0;
/*ah_p_0033*/ 111111000010  0 1;
/*ah_p_0034*/ 011101111000  0 1;
/*ah_p_0036*/ 100111101010  0 1;
/*ah_p_0037*/ 111111111100  0 1;
/*ah_p_0038*/ 110111000000  0 1;
/*ah_p_0041*/ 111110001010  0 1;
/*ah_p_0042*/ 000010100000  0 1;
/*ah_p_0043*/ 000011110001  0 1;
/*ah_p_0044*/ 000001110000  1 0;
/*ah_p_0045*/ 111111100111  0 1;
/*ah_p_0047*/ 011011000001  0 1;
/*ah_p_0048*/ 111110000000  1 0;
/*ah_p_0049*/ 001010000100  1 0;
/*ah_p_0050*/ 111110100000  1 0;
/*ah_p_0051*/ 010100000000  0 1;
/*ah_p_0052*/ 000001100000  0 1;
/*ah_p_0056*/ 101110110110  0 1;
/*ah_p_0058*/ 000000110000  0 1;
/*ah_p_0060*/ 100000101010  0 1;
/*ah_p_0061*/ 011110101111  0 1;
/*ah_p_0062*/ 001101111111  0 1;
/*ah_p_0063*/ 100111101011  0 1;
/*ah_p_0064*/ 000000001101  0 1;
/*ah_p_0065*/ 101100100100  1 0;
/*ah_p_0070*/ 000000000011  0 1;
