# Supplementary material for: Moderate evidence for the sex‐dependent effect of poisoning on adult survival in a long‐lived raptor species
Source: Ecol Evol. 2024 Sep 18;14(9):e70295. doi: 10.1002/ece3.70295 (PMC11410563; doi:10.1002/ece3.70295)
Supplement: Supplementary file 1 — Data S1. [file ECE3-14-e70295-s001.zip › DATA_covariates_for_CMR_analysis.csv]

Interval	Year	Effort	Poisoning
2011-2012	2011	0.437931034	4.684482759
2012-2013	2012	0.347682119	3.271523179
2013-2014	2013	0.472972973	1.689189189
2014-2015	2014	0.605263158	1.973684211
2015-2016	2015	0.532085561	0.534759358
2016-2017	2016	0.417073171	0.731707317
2017-2018	2017	0.513824885	0.460829493
2018-2019	2018	0.29	2.60
2019-2020	2019	0.252650177	2.296819788
2020-2021	2020	0.23556231	0.455927052
2021-2022	2021	0.192204301	0.537634409
NA	2022	0.244818653	NA
